# Supplementary material for: Consultation-Based Deprescribing Service to Optimize Palliative Care for Terminal Cancer Patients
Source: J Clin Med. 2023 Nov 30;12(23):7431. doi: 10.3390/jcm12237431 (PMC10706958; doi:10.3390/jcm12237431)
Supplement: Supplementary file 1 [file jcm-12-07431-s001.zip]

Archive with 1 entries (1 files):
- jcm-2730881-supplementary.pdf
